# Supplementary material for: Melatonin Improves Drought Stress Tolerance of Tomato by Modulating Plant Growth, Root Architecture, Photosynthesis, and Antioxidant Defense System
Source: Antioxidants (Basel). 2022 Feb 3;11(2):309. doi: 10.3390/antiox11020309 (PMC8868175; doi:10.3390/antiox11020309)
Supplement: Supplementary file 1 [file antioxidants-11-00309-s001.zip]

Archive with 1 entries (1 files):
- antioxidants-1556158-supplementary.pdf
